# Supplementary material for: Revisiting the need for radiation output measurements after X‐ray tube replacement in computed tomography
Source: J Appl Clin Med Phys. 2021 Jul 19;22(8):230–5. doi: 10.1002/acm2.13359 (PMC8364279; doi:10.1002/acm2.13359)
Supplement: Supplementary file 1 — Supplementary Material [file ACM2-22-230-s001.xlsx]

## Sheet: Disclaimer
	This spreadsheet is provided as a learning aid. Disclaimer: Neither A. Kyle Jones nor Paul Stauduhar, as authors of this spreadsheet, make any representations or warranties, expressly or implicitly, regarding the spreadsheet Tube Change Noise Analysis. This program is not intended to be used as a substitute for the evaluation of CT scanners by qualified professionals. This is a developmental soft…

## Sheet: Tube change analysis
				Acceptable output change: +/-		15	%
	Noise prior to tube change, e.g., daily QC	Noise after tube change		Prior data		Inferential CI		Region of indifference
				Mean	SE	-95%	+95%	Lower bound	Upper bound
				Post data		Inferential CI
				Mean	SE	-95%	+95%
				E
						Acceptable?
				alpha
				0.05
				t prior
				t post
